# Supplementary material for: PROM1, CXCL8, RUNX1, NAV1 and TP73 genes as independent markers predictive of prognosis or response to treatment in two cohorts of high-grade serous ovarian cancer patients
Source: PLoS One. 2022 Jul 22;17(7):e0271539. doi: 10.1371/journal.pone.0271539 (PMC9307210; doi:10.1371/journal.pone.0271539)
Supplement: S1 Table — (XLSX) [file pone.0271539.s003.xlsx]

## Sheet: Genes analyzed by RT-qPCR
Gene symbol	Entrez ID	Description	Series size	TaqMan assay ID
AIFM2	84883	apoptosis inducing factor mitochondria associated 2	70	Hs01097300_m1
BBC3	27113	BCL2 binding component 3	70	Hs00248075_m1
BRCA2	675	BRCA2 DNA repair associated	70	Hs00609060_m1
BYSL	705	bystin like	70	Hs00608266_m1
CCND1	595	cyclin D1	70	Hs00765553_m1
CCNE1	898	cyclin E1	70	Hs01026536_m1
CDK2	1017	cyclin dependent kinase 2	70	Hs01548894_m1
CDK4	1019	cyclin dependent kinase 4	70	Hs00175935_m1
CDKN1A	1026	cyclin dependent kinase inhibitor 1A	70	Hs00355782_m1
DDB2	1643	damage specific DNA binding protein 2	70	Hs03044949_m1
E2F7	144455	E2F transcription factor 7	70	Hs00987773_m1
EMSY	56946	EMSY transcriptional repressor, BRCA2 interacting	70	Hs00220187_m1
FANCC	2176	FA complementation group C	70	Hs00984545_m1
GADD45A	1647	growth arrest and DNA damage inducible alpha	70	Hs00169255_m1
GPRC5A	9052	G protein-coupled receptor class C group 5 member A	70	Hs00173681_m1
JAG2	3714	jagged canonical Notch ligand 2	70	Hs00171432_m1
KIF23	9493	kinesin family member 23	70	Hs00370852_m1
MEA1	4201	male-enhanced antigen 1	70	Hs00274364_m1
NOXA1	10811	NADPH oxidase activator 1	70	Hs00736699_m1
PALB2	79728	partner and localizer of BRCA2	70	Hs00226617_m1
PDRG1	81572	p53 and DNA damage regulated 1	70	Hs00363959_m1
PIDD1	55367	p53-induced death domain protein 1	70	Hs00388034_m1
PISD	23761	phosphatidylserine decarboxylase	70	Hs00948714_m1
PLK1	5347	polo like kinase 1	70	Hs00983227_m1
PMAIP1	5366	phorbol-12-myristate-13-acetate-induced protein 1	70	Hs00560402_m1
PRICKLE4	29964	prickle planar cell polarity protein 4	70	Hs01080590_m1
RSF1	51773	remodeling and spacing factor 1	70	Hs00213155_m1
SNRPD3	6634	small nuclear ribonucleoprotein D3 polypeptide	70	Hs00188207_m1
STMN1	3925	stathmin 1	70	Hs00606370_m1
TCEA3	6920	transcription elongation factor A3	70	Hs00294758_m1
THOC5	8563	THO complex 5	70	Hs00184787_m1
TIGAR	57103	TP53 induced glycolysis regulatory phosphatase	70	Hs00608644_m1
TMEM14C	51522	transmembrane protein 14C	70	Hs00539405_m1
TNRC6A	27327	trinucleotide repeat containing adaptor 6A	70	Hs00325721_m1
TP53	7157	tumor protein p53	70	Hs00153340_m1
TP53INP1	94241	tumor protein p53 inducible nuclear protein 1	70	Hs01003820_m1
TP63	8626	tumor protein p63	70	Hs00978340_m1
TP73	7161	tumor protein p73	70	Hs01056231_m1
UVRAG	7405	UV radiation resistance associated	70	Hs00163433_m1
CD44	960	CD44 molecule (Indian blood group)	51	Hs01075861_m1
CDH1	999	cadherin 1	51	Hs01023894_m1
COL4A2	1284	collagen type IV alpha 2 chain	51	Hs01098873_m1
CXCL8	3576	C-X-C motif chemokine ligand 8	51	Hs00174103_m1
DNMT3A	1788	DNA methyltransferase 3 alpha	51	Hs01027166_m1
DNMT3B	1789	DNA methyltransferase 3 beta	51	Hs00171876_m1
EPAS1	2034	endothelial PAS domain protein 1	51	Hs01026149_m1
ESR1	2099	estrogen receptor 1	51	Hs00976243_m1
HDAC1	3065	histone deacetylase 1	51	Hs00606262_g1
HDAC2	3066	histone deacetylase 2	51	Hs00231032_m1
HIF1A	3091	hypoxia inducible factor 1 subunit alpha	51	Hs00153153_m1
KRT7	3855	keratin 7	51	Hs00559840_m1
MKI67	4288	marker of proliferation Ki-67	51	Hs01032443_m1
MMP2	4313	matrix metallopeptidase 2	51	Hs01548727_m1
MMP9	4318	matrix metallopeptidase 9	51	Hs00234579_m1
MUC16	94025	mucin 16, cell surface associated	51	Hs01065189_m1
MYC	4609	MYC proto-oncogene, bHLH transcription factor	51	Hs00153408_m1
NANOG	79923	Nanog homeobox	51	Hs04260366_g1
POU5F1	5460	POU class 5 homeobox 1	51	Hs00999632_g1
PROM1	8842	prominin 1	51	Hs01009250_m1
PTK2	5747	protein tyrosine kinase 2	51	Hs01056457_m1
RUNX1	861	RUNX family transcription factor 1	51	Hs01021970_m1
RUNX2	860	RUNX family transcription factor 2	51	Hs00231692_m1
SOX2	6657	SRY-box transcription factor 2	51	Hs01053049_s1
TERT	7015	telomerase reverse transcriptase	51	Hs00972656_m1
VEGFA	7422	vascular endothelial growth factor A	51	Hs00900055_m1
CEBPA	1050	CCAAT enhancer binding protein alpha	50	Hs00269972_s1
FZD3	7976	frizzled class receptor 3	50	Hs00907280_m1
HPN	3249	hepsin	50	Hs01056332_m1
ING1	3621	inhibitor of growth family member 1	50	Hs00185074_m1
NAV1	89796	neuron navigator 1	50	Hs00368110_m1
PCID2	55795	PCI domain containing 2	50	Hs00218107_m1
PTK6	5753	protein tyrosine kinase 6	50	Hs00966641_m1
PTPN2	5771	protein tyrosine phosphatase non-receptor type 2	50	Hs00959888_g1
SCGB1D2	10647	secretoglobin family 1D member 2	50	Hs00255208_m1
SFN	2810	stratifin	50	Hs00968567_s1
TNIK	23043	TRAF2 and NCK interacting kinase	50	Hs00323234_m1
TULP4	56995	TUB like protein 4	50	Hs00220363_m1
VAV2	7410	vav guanine nucleotide exchange factor 2	50	Hs00610104_m1
VGLL1	51442	vestigial like family member 1	50	Hs00212387_m1
ZBTB8A	653121	zinc finger and BTB domain containing 8A	50	Hs01630716_s1
HPRT1	3251	hypoxanthine phosphoribosyltransferase 1	70	4326321E
GUSB	2990	glucuronidase beta	70	4326320E
PPIA	5478	peptidylprolyl isomerase A	70	4326316E
