# Supplementary material for: PROM1, CXCL8, RUNX1, NAV1 and TP73 genes as independent markers predictive of prognosis or response to treatment in two cohorts of high-grade serous ovarian cancer patients
Source: PLoS One. 2022 Jul 22;17(7):e0271539. doi: 10.1371/journal.pone.0271539 (PMC9307210; doi:10.1371/journal.pone.0271539)
Supplement: S3 Table — (XLS) [file pone.0271539.s005.xls]

## Sheet: DAVID_KEGG_Pathways&UP_Keywords
Category	Term	Count	%	PValue	Genes	List Total	Pop Hits	Pop Total	Fold Enrichment	Bonferroni	Benjamini	FDR
KEGG_PATHWAY	hsa04115:p53 signaling pathway	11	22.449	1.44434e-13	PIDD1, CDKN1A, CCND1, CCNE1, CDK4, GADD45A, CDK2, SFN, TP53, BBC3, TP73	32	67	6879	35.2934	1.34329e-11	1.32879e-11	1.06881e-11
KEGG_PATHWAY	hsa05219:Bladder cancer	7	14.2857	2.02079e-08	CDKN1A, CXCL8, CCND1, CDH1, CDK4, MMP2, TP53	32	41	6879	36.702	1.87933e-06	9.29561e-07	7.4769e-07
UP_KEYWORDS	Cell cycle	13	26.5306	2.18963e-08	CDKN1A, GADD45A, PLK1, KIF23, MKI67, ING1, CCND1, CCNE1, CDK4, CDK2, TP53, E2F7, TP73	49	650	20581	8.40041	3.13117e-06	3.15307e-06	2.78083e-06
KEGG_PATHWAY	hsa04110:Cell cycle	9	18.3673	4.95351e-08	CDKN1A, CCND1, CCNE1, CDK4, GADD45A, PLK1, CDK2, SFN, TP53	32	124	6879	15.6026	4.60675e-06	1.51908e-06	1.22186e-06
UP_KEYWORDS	Nucleus	30	61.2245	3.18696e-07	CEBPA, CDKN1A, ZBTB8A, RSF1, MKI67, ING1, PIDD1, CCND1, TP53INP1, SFN, SNRPD3, E2F7, GADD45A, MMP2, PLK1, DNMT3A, FANCC, KIF23, PALB2, POU5F1, RUNX2, EMSY, BYSL, RUNX1, CCNE1, CDK4, TCEA3, CDK2, TP53, TP73	49	5244	20581	2.40286	4.55725e-05	2.29461e-05	2.02372e-05
KEGG_PATHWAY	hsa05200:Pathways in cancer	12	24.4898	5.52126e-07	CEBPA, CDKN1A, FZD3, CXCL8, CCND1, CCNE1, CDH1, CDK4, MMP2, CDK2, TP53, RUNX1	32	393	6879	6.56393	5.13464e-05	1.26989e-05	1.02143e-05
UP_KEYWORDS	Phosphoprotein	37	75.5102	9.24261e-07	CEBPA, CDKN1A, ZBTB8A, TULP4, RSF1, MKI67, BBC3, PIDD1, CCND1, CDH1, STMN1, SFN, PROM1, E2F7, UVRAG, MUC16, GADD45A, MMP2, PLK1, DNMT3A, NAV1, KIF23, PALB2, POU5F1, RUNX2, EMSY, BYSL, RUNX1, VAV2, CCNE1, CDK4, TCEA3, CDK2, TP53, CD44, TNRC6A, TP73	49	8246	20581	1.88464	0.000132161	4.43645e-05	3.9127e-05
UP_KEYWORDS	Ubl conjugation	16	32.6531	4.41634e-06	CEBPA, CDKN1A, FZD3, ZBTB8A, PLK1, DNMT3A, KIF23, RSF1, MKI67, POU5F1, CCND1, CCNE1, CDH1, SFN, TP53, TP73	49	1705	20581	3.94154	0.000631339	0.000158988	0.000140219
UP_KEYWORDS	DNA damage	8	16.3265	1.62491e-05	UVRAG, CCND1, GADD45A, CDK2, FANCC, PALB2, EMSY, E2F7	49	352	20581	9.54592	0.00232094	0.000467973	0.000412726
KEGG_PATHWAY	hsa05162:Measles	7	14.2857	2.30885e-05	CCND1, CCNE1, CDK4, CDK2, TP53, BBC3, TP73	32	133	6879	11.3141	0.00214495	0.000424474	0.000341425
KEGG_PATHWAY	hsa05206:MicroRNAs in cancer	9	18.3673	2.76831e-05	CDKN1A, FZD3, CCND1, CCNE1, STMN1, DNMT3A, KIF23, TP53, CD44	32	286	6879	6.76475	0.00257125	0.000424474	0.000341425
KEGG_PATHWAY	hsa05161:Hepatitis B	7	14.2857	3.76927e-05	CDKN1A, CXCL8, CCND1, CCNE1, CDK4, CDK2, TP53	32	145	6879	10.3778	0.00349935	0.00049539	0.000398466
KEGG_PATHWAY	hsa05202:Transcriptional misregulation in cancer	7	14.2857	8.32368e-05	CEBPA, CDKN1A, CXCL8, PROM1, TP53, RUNX2, RUNX1	32	167	6879	9.01067	0.00771146	0.000957223	0.00076994
KEGG_PATHWAY	hsa05203:Viral carcinogenesis	7	14.2857	0.000256953	CDKN1A, CCND1, CCNE1, CDK4, HPN, CDK2, TP53	32	205	6879	7.3404	0.0236164	0.00234504	0.00188623
KEGG_PATHWAY	hsa05218:Melanoma	5	10.2041	0.000265642	CDKN1A, CCND1, CDH1, CDK4, TP53	32	71	6879	15.1386	0.0244052	0.00234504	0.00188623
KEGG_PATHWAY	hsa05220:Chronic myeloid leukemia	5	10.2041	0.000280385	CDKN1A, CCND1, CDK4, TP53, RUNX1	32	72	6879	14.9284	0.0257423	0.00234504	0.00188623
UP_KEYWORDS	Cytoplasm	23	46.9388	0.000524118	CDKN1A, MMP2, PLK1, DNMT3A, TULP4, FANCC, NAV1, KIF23, POU5F1, BYSL, PDRG1, PIDD1, CCND1, AIFM2, CDK4, TP53INP1, STMN1, CDK2, SFN, SNRPD3, TP53, TNRC6A, TP73	49	4816	20581	2.00591	0.0722274	0.0125788	0.0110938
KEGG_PATHWAY	hsa05222:Small cell lung cancer	5	10.2041	0.000529738	CCND1, CCNE1, CDK4, CDK2, TP53	32	85	6879	12.6452	0.0480842	0.00406132	0.00326672
KEGG_PATHWAY	hsa05215:Prostate cancer	5	10.2041	0.00060436	CDKN1A, CCND1, CCNE1, CDK2, TP53	32	88	6879	12.2141	0.0546712	0.00427701	0.0034402
UP_KEYWORDS	Alternative splicing	37	75.5102	0.000711198	ZBTB8A, TULP4, RSF1, MKI67, ING1, PRICKLE4, BBC3, PIDD1, AIFM2, CDH1, STMN1, TP53INP1, SFN, SNRPD3, PROM1, E2F7, UVRAG, FZD3, GADD45A, MMP2, DNMT3A, NAV1, KIF23, POU5F1, RUNX2, EMSY, PISD, RUNX1, VAV2, CCNE1, CDK4, TCEA3, CDK2, TP53, CD44, TNRC6A, TP73	49	10587	20581	1.46791	0.0967333	0.0137859	0.0121584
UP_KEYWORDS	Tumor suppressor	5	10.2041	0.000765883	TP53INP1, PALB2, ING1, TP53, TP73	49	177	20581	11.865	0.103775	0.0137859	0.0121584
UP_KEYWORDS	Isopeptide bond	10	20.4082	0.00107269	CEBPA, ZBTB8A, CCND1, PLK1, KIF23, RSF1, MKI67, TP53, POU5F1, TP73	49	1132	20581	3.71043	0.14228	0.0171631	0.0151369
KEGG_PATHWAY	hsa05205:Proteoglycans in cancer	6	12.2449	0.00181303	CDKN1A, FZD3, CCND1, MMP2, TP53, CD44	32	200	6879	6.44906	0.155292	0.0119142	0.00958313
UP_KEYWORDS	Methylation	9	18.3673	0.00203147	STMN1, DNMT3A, TULP4, NAV1, SNRPD3, TP53, RUNX2, BYSL, RUNX1	49	1001	20581	3.77641	0.252331	0.0255477	0.0225317
UP_KEYWORDS	Cell division	6	12.2449	0.00204218	CCND1, CCNE1, CDK4, PLK1, CDK2, KIF23	49	388	20581	6.49516	0.253478	0.0255477	0.0225317
UP_KEYWORDS	DNA-binding	13	26.5306	0.00212898	CEBPA, ZBTB8A, DNMT3A, MKI67, PALB2, POU5F1, RUNX2, RUNX1, AIFM2, TCEA3, TP53, E2F7, TP73	49	2050	20581	2.66354	0.262706	0.0255477	0.0225317
KEGG_PATHWAY	hsa04068:FoxO signaling pathway	5	10.2041	0.00288028	CDKN1A, CCND1, GADD45A, PLK1, CDK2	32	134	6879	8.02122	0.235285	0.0172312	0.0138599
KEGG_PATHWAY	hsa05214:Glioma	4	8.16327	0.00299674	CDKN1A, CCND1, CDK4, TP53	32	65	6879	13.2288	0.243547	0.0172312	0.0138599
UP_KEYWORDS	Cyclin	3	6.12245	0.00392626	CCND1, CCNE1, CDK4	49	40	20581	31.5015	0.430252	0.0434909	0.0383566
KEGG_PATHWAY	hsa04390:Hippo signaling pathway	5	10.2041	0.0044257	FZD3, CCND1, CDH1, BBC3, TP73	32	151	6879	7.11817	0.338009	0.0239508	0.0192648
UP_KEYWORDS	DNA repair	5	10.2041	0.00478723	UVRAG, CDK2, FANCC, PALB2, EMSY	49	293	20581	7.16758	0.496523	0.0492401	0.043427
KEGG_PATHWAY	hsa05166:HTLV-I infection	6	12.2449	0.00510121	CDKN1A, FZD3, CCND1, CDK4, TP53INP1, TP53	32	254	6879	5.078	0.378505	0.0260729	0.0209717
UP_KEYWORDS	Transcription regulation	13	26.5306	0.00615227	CEBPA, ZBTB8A, RSF1, EMSY, POU5F1, RUNX2, RUNX1, CCND1, TP53INP1, TCEA3, TP53, E2F7, TP73	49	2332	20581	2.34145	0.58625	0.0590618	0.0520893
KEGG_PATHWAY	hsa05216:Thyroid cancer	3	6.12245	0.00739802	CCND1, CDH1, TP53	32	29	6879	22.2381	0.498712	0.035822	0.0288134
UP_KEYWORDS	Transcription	13	26.5306	0.00767093	CEBPA, ZBTB8A, RSF1, EMSY, POU5F1, RUNX2, RUNX1, CCND1, TP53INP1, TCEA3, TP53, E2F7, TP73	49	2398	20581	2.27701	0.667519	0.06784	0.0598311
UP_KEYWORDS	Apoptosis	6	12.2449	0.00800889	PIDD1, AIFM2, TP53INP1, TP53, BBC3, TP73	49	536	20581	4.70172	0.683326	0.06784	0.0598311
UP_KEYWORDS	Repressor	6	12.2449	0.0119705	CCND1, DNMT3A, TP53, EMSY, E2F7, RUNX1	49	592	20581	4.25696	0.82131	0.0957638	0.0844583
KEGG_PATHWAY	hsa05169:Epstein-Barr virus infection	4	8.16327	0.0170411	CDKN1A, CDK2, TP53, CD44	32	122	6879	7.04816	0.797796	0.0782042	0.0629034
UP_KEYWORDS	Zinc	12	24.4898	0.0173306	CDKN1A, ZBTB8A, MMP2, TCEA3, DNMT3A, RSF1, ING1, TP53, PRICKLE4, VAV2, TP73, RUNX1	49	2348	20581	2.14661	0.917916	0.128398	0.11324
KEGG_PATHWAY	hsa04151:PI3K-Akt signaling pathway	6	12.2449	0.017851	CDKN1A, CCND1, CCNE1, CDK4, CDK2, TP53	32	345	6879	3.73859	0.812717	0.0782042	0.0629034
UP_KEYWORDS	Activator	6	12.2449	0.0184753	CEBPA, TP53INP1, TP53, E2F7, TP73, RUNX1	49	661	20581	3.81259	0.930518	0.128398	0.11324
UP_KEYWORDS	Alternative promoter usage	3	6.12245	0.0187247	DNMT3A, TP53, TP73	49	90	20581	14.0007	0.932997	0.128398	0.11324
KEGG_PATHWAY	hsa05213:Endometrial cancer	3	6.12245	0.0226611	CCND1, CDH1, TP53	32	52	6879	12.402	0.881367	0.0947644	0.0762235
KEGG_PATHWAY	hsa05221:Acute myeloid leukemia	3	6.12245	0.0260274	CEBPA, CCND1, RUNX1	32	56	6879	11.5162	0.913931	0.0997716	0.0802511
KEGG_PATHWAY	hsa05223:Non-small cell lung cancer	3	6.12245	0.0260274	CCND1, CDK4, TP53	32	56	6879	11.5162	0.913931	0.0997716	0.0802511
UP_KEYWORDS	Chromatin regulator	4	8.16327	0.0292707	DNMT3A, RSF1, ING1, EMSY	49	287	20581	5.85394	0.98571	0.19159	0.168972
KEGG_PATHWAY	hsa05212:Pancreatic cancer	3	6.12245	0.0342871	CCND1, CDK4, TP53	32	65	6879	9.92163	0.961018	0.126177	0.10149
UP_KEYWORDS	Fanconi anemia	2	4.08163	0.0434134	FANCC, PALB2	49	19	20581	44.2127	0.998248	0.271805	0.239717
UP_KEYWORDS	Acetylation	14	28.5714	0.046058	CEBPA, CDKN1A, PLK1, NAV1, RSF1, MKI67, RUNX1, PIDD1, CDK4, STMN1, CDK2, SNRPD3, PROM1, TP53	49	3424	20581	1.71737	0.998821	0.276348	0.243723
Categories referred to in the main text of the article are highlighted in yellow, while the genes with the altered expression positively verified in the validation cohort are written in boldface type.
